# Supplementary material for: Knockdown of Vacuolar ATPase Subunit G Gene Affects Larval Survival and Impaired Pupation and Adult Emergence in Henosepilachna vigintioctopunctata
Source: Insects. 2021 Oct 14;12(10):935. doi: 10.3390/insects12100935 (PMC8538789; doi:10.3390/insects12100935)
Supplement: Supplementary file 1 [file insects-12-00935-s001.zip]

Archive with 1 entries (1 files):
- insects-1384335-SI.pdf
